# Supplementary material for: Targeting Phosphatidylserine in Advanced Gastric and Gastroesophageal Junction Adenocarcinomas: A Phase 2 Trial of Bavituximab Plus Pembrolizumab with Biomarker-Correlated Outcomes
Source: Curr Oncol. 2026 May 28;33(6):319. doi: 10.3390/curroncol33060319 (PMC13298944; doi:10.3390/curroncol33060319)
Supplement: Supplementary file 1 [file curroncol-33-00319-s001.zip]

Archive with 1 entries (1 files):
- curroncol-4269769-supplementary.pdf
